# Supplementary material for: Habitats Are More Important Than Seasons in Shaping Soil Bacterial Communities on the Qinghai-Tibetan Plateau
Source: Microorganisms. 2021 Jul 27;9(8):1595. doi: 10.3390/microorganisms9081595 (PMC8400953; doi:10.3390/microorganisms9081595)
Supplement: Supplementary file 1 [file microorganisms-09-01595-s001.zip]

Archive with 1 entries (1 files):
- microorganisms-1271401-supplementary.pdf
